# Supplementary material for: Rhodium Oxide Surface-Loaded Gas Sensors
Source: Nanomaterials (Basel). 2018 Nov 1;8(11):892. doi: 10.3390/nano8110892 (PMC6266552; doi:10.3390/nano8110892)
Supplement: Supplementary file 1 [file nanomaterials-08-00892-s001.zip]

Archive with 1 entries (1 files):
- nanomaterials-375419-supplementary.docx
